# Supplementary material for: Structures revealing mechanisms of resistance and collateral sensitivity of Plasmodium falciparum to proteasome inhibitors
Source: Nat Commun. 2023 Dec 14;14:8302. doi: 10.1038/s41467-023-44077-2 (PMC10721928; doi:10.1038/s41467-023-44077-2)
Supplement: Supplementary file 4 — Source Data [file 41467_2023_44077_MOESM4_ESM.xlsx]

## Sheet: Fig 1b
	Figure 1b
Time (h)	TDI-8304	Artesunate	Atovaquone	Chloroquine	Pyrimethamine
0	100	100	100	100	100
24	20.27	19.84	82.47	19.54	73.25
48	8.91	9.29	49.37	8	11.68

## Sheet: Fig 1c
		Figure 1c
			Cam3.IRev			Cam3.IR539T
			Exp 1	Exp 2	Exp 3	Exp 1	Exp 2	Exp 3
		DHA	1.86	-0.27	3.91	18.01	10.3	6.84
		TDI-8304	8.13	9.81	18.66	4.23	0.98	11.73

## Sheet: Fig 1d
		Figure 1d
		Log [TDI-8304] (M)	Dd2		DR1		DR2		DR4								Log [TDI-8304] (M)	Dd2		DR1		DR2		DR4
			replicate 1	replicate 2	replicate 1	replicate 2	replicate 1	replicate 2	replicate 1	replicate 2								replicate 1	replicate 2	replicate 1	replicate 2	replicate 1	replicate 2	replicate 1	replicate 2
		-6.69897	-1.82708	1.82708	-1.91179	1.91179	1.86381	-1.86381	1.19792	-1.19792							-6.69897	2.78307	-2.78307	0.67218	-0.67218	-0.0404731	0.040473	1.77998	-1.77998
		-7	4.69642	5.80527	9.77191	10.1883	11.2778	12.2919	7.93624	6.63688							-7	11.6376	11.5269	16.6058	8.73835	17.6058	10.3746	18.3957	17.1734
		-7.30103	11.9147	10.5143	28.6958	28.7242	22.4422	26.2995	27.446	25.9099							-7.30103	24.5353	24.203	31.7386	38.0337	39.848	37.4196	39.3201	40.4813
		-7.60206	29.1163	35.3914	98.6087	95.4287	93.6839	92.9059	103.983	93.3076							-7.60206	56.8175	63.2974	82.0119	84.1278	116.837	115.91	93.5447	102.88
		-7.90309	99.6868	99.8056	113.913	112.985	112.03	109.673	106.852	101.625							-7.90309	101.395	98.9096	107.736	103.27	98.6329	99.6402	106.723	92.7044
		-8.20412	83.8173	90.2579	105.929	101.538	111.155	115.596	106.799	118.507							-8.20412	118.08	103.513	82.4035	116.083	132.298	113.617	122.521	116.012
		-8.50515	86.341	90.6648	103.251	104.126	110.002	101.76	116.715	118.928							-8.50515	114.597	99.4288	89.739	117.953	108.517	104.641	114.813	100.924
		-8.80618	87.2086	87.9034	101.368	107.411	115.725	106.552	117.416	113.561							-8.80618	97.3796	102.62	96.455	103.545	95.449	104.551	103.713	96.2872
		-9.10721	96.9471	103.053	101.112	98.8879	100.509	99.4906	98.4229	101.577							-9.2	100	100	100	100	100	100	100	100
		-9.5	100	100	100	100	100	100	100	100							-6	0	0	0	0	0	0	0	0
		-6	0	0	0	0	0	0	0	0
		Log [DHA] (M)	Dd2			DR1			DR2			DR4					Log [DHA] (M)	Dd2			DR1			DR2			DR4
			replicate 1	replicate 2	replicate 3	replicate 1	replicate 2	replicate 3	replicate 1	replicate 2	replicate 3	replicate 1	replicate 2	replicate 3				replicate 1	replicate 2	replicate 3	replicate 1	replicate 2	replicate 3	replicate 1	replicate 2	replicate 3	replicate 1	replicate 2	replicate 3
		-7.20412	0	0	0	0	0	0	0	0	0	0	0	0			-7.20412	0	0	0	0	0	0	0	0	0	0	0	0
		-7.50515	3.13492	2.03248	1.40144	32.9641	28.7052	29.6493	23.5655	20.1179	20.3573	21.0043	14.2756	21.9933			-7.50515	-0.184227	3.89439	-1.52985	12.8156	15.828	18.5972	22.0167	23.5066	18.4335	9.82617	13.2933	12.7303
		-7.80618	3.57085	2.39533	2.62397	44.3003	39.7447	31.1665	38.2454	36.0099	37.3398	30.4064	35.3809	36.4335			-7.80618	1.55176	6.28728	3.29627	22.524	23.0444	22.2908	36.0226	32.2457	29.4913	28.689	24.6296	29.36
		-8.10721	5.47602	3.18701	3.77792	66.2094	55.7285	62.0237	57.243	49.8929	52.4213	49.5923	49.7571	49.1944			-8.10721	4.06717	7.40578	4.41606	47.4353	39.4524	44.1784	49.1195	48.596	45.5162	45.2694	45.0168	43.9742
		-8.40824	5.60519	5.03933	5.69818	77.8728	81.0342	90.3717	75.2393	93.4302	88.6543	82.1211	78.6459	75.362			-8.40824	7.08212	7.86334	5.01538	68.2494	68.3127	65.9366	72.6365	72.3816	75.7823	78.3108	72.0296	73.5143
		-8.70927	13.2313	15.4885	18.8538	94.4897	108.415	108.292	98.104	120.774	102.9	96.9005	96.8961	88.422			-8.70927	12.0811	14.4184	11.5291	109.274	82.4476	86.4453	95.0219	82.7036	94.5522	113.462	120.876	120.903
		-9.0103	54.0902	52.7557	54.5994	89.9897	105.72	119.192	108.103	114.338	116.08	108.399	98.371	112.081			-9.0103	37.9296	40.4521	45.0674	108.639	113.372	107.233	112.849	115.962	117.983	119.991	113.796	127.975
		-9.31133	88.2191	92.3141	88.1772	110.797	123.182	120.733	99.5745	100.161	117.734	97.6834	93.4013	110.32			-9.31133	78.6438	89.3235	96.4159	126.489	110.879	92.7523	97.1454	113.269	101.406	119.566	123.707	131.355
		-9.61236	101.273	85.3235	97.2419	116.858	114.707	105.619	109.411	111.191	101.227	96.5122	90.2381	107.145			-9.61236	87.5292	98.7154	101.908	106.056	109.066	97.2771	104.361	109.315	90.3898	110.138	107.856	111.414
		-9.91339	100	100	100	100	100	100	100	100	100	100	100	100			-9.91339	100	100	100	100	100	100	100	100	100	100	100	100
		-6	0	0	0	0	0	0	0	0	0	0	0	0			-6	0	0	0	0	0	0	0	0	0	0	0	0

## Sheet: Fig 1e
		Figure 1e
			Dd2		DR1		DR2		DR4
			Exp 1	Exp 2	Exp 1	Exp 2	Exp 1	Exp 2	Exp 1	Exp 2
		TDI-8304	31.8	22.2	42.1	43	48.6	40.6	47.4	43.2
		DHA	1	0.9	12.2	7.1	10.7	8.7	9.2	8.1

## Sheet: Fig 1f
		Figure 1f
			TDI-8304_Proph
				Hypnozoites					Schizonts					Toxicity
				PC00539	PC00539	PC00724	PC00724	PC00724	PC00539	PC00539	PC00724	PC00724	PC00724	PC00539	PC00539	PC00724	PC00724	PC00724
			1.30103			19.21	42.66	21.81			50	66.6667	50			-4.72	1.24	-4.97
			1	46.875	0	16.6	11.39	16.6	73.0769	42.3077	33.3333	83.3333	33.3333	-0.05147	-0.06005	-2.68	-4.41	-4.22
			0.69897	65.625	15.625	27.03	8.78	-53.76	19.2308	34.6154	50	0	0	1.70713	-3.68877	-4.12	-2.47	-3.61
			0.39794	-3.125	-46.875	24.42	24.42	29.63	-3.8462	-5	-33.3333	0	-50	1.98164	9.70233	-2.09	-4.43	-2.86
			0.09691	34.375	-40.625	40.06	3.57	24.42	0	30.7692	-33.3333	0	33.3333	-0.75491	7.09445	1.05	-1.23	-3.01
			-0.20412	-6.25	34.375	27.03	-22.49	-27.7	-6.3846	26.9231	16.6667	0	33.3333	6.20228	5.58463	-4.15	-6.01	-7.03
			-0.50515	3.125	-21.875	27.03	-35.52	-38.13	-5.8462	26.9231	0	16.6667	33.3333	-0.21446	-1.33825	-2.06	-1.62	-5.04
			-0.80618	-56.25	28.125	8.78	-9.46	-1.64	-23.0769	-2.9231	0	0	16.6667	5.43021	1.20957	-6.44	-7.1	-5.24
			TDI-8304_Proph_CYPinhibitor
				Hypnozoites					Schizonts					Toxicity
			Log [TDI-8304] (μM)	PC00539	PC00539	PC00724	PC00724	PC00724	PC00539	PC00539	PC00724	PC00724	PC00724	PC00539	PC00539	PC00724	PC00724	PC00724
			1.30103			73.94	50.48	47.88			80.09	75.12	100			5.22	13.19	3.31
			1			73.94	71.33	58.3			65.16	72.76	83.3333			3.59	12.96	6.17
			0.69897			50.48	47.88	42.66			47.74	66.6667	83.3333			-2.14	9.8	-3.51
			0.39794			40.06	19.21	40.06			50	50.23	50			5.24	3.88	3.23
			0.09691			14		-9.46			12.9	27.83	-16.6667			5	11.49	4.06
			-0.20412			-1.64	19.21	11.39			2.95		16.6667			0.07	2.98	2.54
			-0.50515			-1.64	37.45	3.57			0.46	27.83	0			1.48	9.02	7.64
			-0.80618			19.21	27.03	6.18			22.86	33.3333	0			-1.61	-1.84	-1.42
			TDI-8304_RadCure
				Hypnozoites					Schizonts					Toxicity
			Log [TDI-8304] (μM)	PC00550	PC00550	PC00721	PC00721		PC00550	PC00550	PC00721	PC00721		PC00550	PC00550	PC00721	PC00721
			1	18.49	36.6	-0.35	-17.07		13.77	-0.6	28.99	-4.14		-3.88	-0.53	1.59	1.67
			0.69897	-26.79	27.55	-58.89	-17.07		-0.6	13.77	-32.54	10.06		0.17	-1.26	4.78	2.91
			0.39794	27.55	-26.79	-58.89	-2.77		-14.97	-14.97	-4.14	-32.54		2.41	1.13	4.33	-4.38
			0.09691	-17.74	27.55	8.01	-33.8		28.14	13.77	10.06	-18.34		-0.84	-3.04	2.92	-4.17
			-0.20412	-32.54	36.6	24.74	-33.8		28.14	28.14	-42.01	-18.34		-1.25	-1.49	0.66	-3.11
			-0.50515	9.43	36.6	-25.44	-25.44		28.14	-43.71	5.33	-23.08		-0.26	-2.31	1.62	0.43
			-0.80618	27.55	18.49	-33.8	-17.07		13.77	-29.34	5.33	-27.81		3.84	-2.85	3.12	-3.94
			-1.10721	-26.79	9.43	-0.35	-25.44		-0.6	-0.6	19.53	-13.61		-0.88	-0.48	1.16	-0.13
			TDI 8304_RadCure_CYPinhibitor
				Hypnozoites					Schizonts					Toxicity
			Log [TDI-8304] (μM)	PC00720	PC00720				PC00720	PC00720				PC00720	PC00720
			1.30103	6.08	1.34				82.1656	75				5.44279	1.82344
			1	3.33333	-12.41				60	64.8094				-0.715613	2.484
			0.69897	6.66667	-1.41				66.4968	57.7713				3.94963	-3.10328
			0.39794	6.08	-5.12				44.6988	53.3333				-1.64453	-1.79591
			0.09691	9.9	-6.08				22.5806	30				4.87855	-0.268355
			-0.20412	4.86	-9.9				1.46628	1.46628				-0.061928	0.357806
			-0.50515	-5.86	9.12				-7.8006	15.5425				7.58274	-0.440377
			-0.80618	6.08	4.86				8.5044	1.46628				0.454139	-0.0481662

## Sheet: Supplementary Fig 4 
Pf20S beta2 inhibition
log[TDI-8304], M	Exp 1		Exp 2		Exp 3
-3.00	22.7	63.0	55.3	55.9	35.2	32.6	33.6
-3.48	63.4	68.5	72.0	70.9	49.9	52.2	46.1
-3.95	88.1	75.1	88.8	88.2	58.4	66.5	57.3
-4.43	70.8	106.3	104.4	102.2	81.1	83.4	79.5
-4.91	98.6	101.0	109.0	108.0	89.2	89.6	82.6
-5.39	74.2	87.3	117.3	108.9	87.4	89.3	55.6
-5.86		114.6	113.5	86.2	96.7	91.7	74.9
-6.34	101.9	98.5	123.5	76.5	95.0	102.6	81.3
-7.00	100.0	100.0	100.0	100.0	111.1	110.4	78.6
